# Supplementary material for: Hypothalamic Expression of Neuropeptide Y (NPY) and Pro-OpioMelanoCortin (POMC) in Adult Male Mice Is Affected by Chronic Exposure to Endocrine Disruptors
Source: Metabolites. 2021 Jun 9;11(6):368. doi: 10.3390/metabo11060368 (PMC8228876; doi:10.3390/metabo11060368)
Supplement: Supplementary file 1 [file metabolites-11-00368-s001.zip]

Archive with 13 entries (10 files):
- supplementary/
- supplementary/Figure 1S.tiff
- supplementary/Figure 2S.tiff
- supplementary/Figure 3s.tiff
- supplementary/Table 1S.pdf
- supplementary/Table2S.pdf
- __MACOSX/
- __MACOSX/supplementary/
- __MACOSX/supplementary/._Figure 1S.tiff
- __MACOSX/supplementary/._Figure 2S.tiff
- __MACOSX/supplementary/._Figure 3s.tiff
- __MACOSX/supplementary/._Table 1S.doc
- __MACOSX/supplementary/._Table2S.docx
